# Supplementary material for: Association of Vasopressors Dose Trajectories with Enteral Nutrition Tolerance in Patients with Shock: A Prospective Observational Study
Source: Nutrients. 2022 Dec 19;14(24):5393. doi: 10.3390/nu14245393 (PMC9782535; doi:10.3390/nu14245393)
Supplement: Supplementary file 1 [file nutrients-14-05393-s001.zip]

Archive with 1 entries (1 files):
- nutrients-2080498-supplementary.pdf
